# Supplementary material for: Protein visualization and manipulation in Drosophila through the use of epitope tags recognized by nanobodies
Source: eLife. 2022 Jan 25;11:e74326. doi: 10.7554/eLife.74326 (PMC8853664; doi:10.7554/eLife.74326)
Supplement: Figure 2—figure supplement 1—source data 1. [file elife-74326-fig2-figsupp1-data1.zip]

Archive with 21 entries (20 files):
- Figure 2í¬figure supplement 1-source data/
- Figure 2í¬figure supplement 1-source data/.DS_Store
- Figure 2í¬figure supplement 1-source data/._.DS_Store
- Figure 2í¬figure supplement 1-source data/._Figure 2í¬figure supplement 1-A1.tif
- Figure 2í¬figure supplement 1-source data/._Figure 2í¬figure supplement 1-A2.tif
- Figure 2í¬figure supplement 1-source data/._Figure 2í¬figure supplement 1-A3.tif
- Figure 2í¬figure supplement 1-source data/._Figure 2í¬figure supplement 1-A_crop.pdf
- Figure 2í¬figure supplement 1-source data/._Figure 2í¬figure supplement 1-B.tif
- Figure 2í¬figure supplement 1-source data/._Figure 2í¬figure supplement 1-B_crop.pdf
- Figure 2í¬figure supplement 1-source data/._Figure 2í¬figure supplement 1-C1.jpg
- Figure 2í¬figure supplement 1-source data/._Figure 2í¬figure supplement 1-C2.jpg
- Figure 2í¬figure supplement 1-source data/._Figure 2í¬figure supplement 1-C_crop.pdf
- Figure 2í¬figure supplement 1-source data/Figure 2í¬figure supplement 1-A1.tif
- Figure 2í¬figure supplement 1-source data/Figure 2í¬figure supplement 1-A2.tif
- Figure 2í¬figure supplement 1-source data/Figure 2í¬figure supplement 1-A3.tif
- Figure 2í¬figure supplement 1-source data/Figure 2í¬figure supplement 1-A_crop.pdf
- Figure 2í¬figure supplement 1-source data/Figure 2í¬figure supplement 1-B.tif
- Figure 2í¬figure supplement 1-source data/Figure 2í¬figure supplement 1-B_crop.pdf
- Figure 2í¬figure supplement 1-source data/Figure 2í¬figure supplement 1-C1.jpg
- Figure 2í¬figure supplement 1-source data/Figure 2í¬figure supplement 1-C2.jpg
- Figure 2í¬figure supplement 1-source data/Figure 2í¬figure supplement 1-C_crop.pdf
