# Supplementary material for: Protein visualization and manipulation in Drosophila through the use of epitope tags recognized by nanobodies
Source: eLife. 2022 Jan 25;11:e74326. doi: 10.7554/eLife.74326 (PMC8853664; doi:10.7554/eLife.74326)
Supplement: Figure 3—source data 1. [file elife-74326-fig3-data1.zip]

Archive with 43 entries (42 files):
- Figure 3í¬source data/
- Figure 3í¬source data/.DS_Store
- Figure 3í¬source data/._.DS_Store
- Figure 3í¬source data/._Figure 3A.pptx
- Figure 3í¬source data/._Figure 3A_Crop.pdf
- Figure 3í¬source data/._Figure 3A_raw_1.tif
- Figure 3í¬source data/._Figure 3A_raw_2.tif
- Figure 3í¬source data/._Figure 3B.pptx
- Figure 3í¬source data/._Figure 3B_Crop.pdf
- Figure 3í¬source data/._Figure 3B_raw_1.tif
- Figure 3í¬source data/._Figure 3B_raw_2.tif
- Figure 3í¬source data/._Figure 3B_raw_3.tif
- Figure 3í¬source data/._Figure 3C_crop.pdf
- Figure 3í¬source data/._Figure 3C_raw_1.jpg
- Figure 3í¬source data/._Figure 3C_raw_2.jpg
- Figure 3í¬source data/._Figure 3C_raw_3 (merged).jpg
- Figure 3í¬source data/._Figure 3C_raw_4.jpg
- Figure 3í¬source data/._Figure 3C_raw_5.jpg
- Figure 3í¬source data/._Figure 3C_raw_6 (merged).jpg
- Figure 3í¬source data/._Figure 3D_crop.pdf
- Figure 3í¬source data/._Figure 3D_raw.jpg
- Figure 3í¬source data/._Figure 3E&F_crop.pdf
- Figure 3í¬source data/._Figure 3E&F_raw.tif
- Figure 3í¬source data/._Figure 3E&F_raw_overexposed.tif
- Figure 3í¬source data/Figure 3A_Crop.pdf
- Figure 3í¬source data/Figure 3A_raw_1.tif
- Figure 3í¬source data/Figure 3A_raw_2.tif
- Figure 3í¬source data/Figure 3B_Crop.pdf
- Figure 3í¬source data/Figure 3B_raw_1.tif
- Figure 3í¬source data/Figure 3B_raw_2.tif
- Figure 3í¬source data/Figure 3B_raw_3.tif
- Figure 3í¬source data/Figure 3C_crop.pdf
- Figure 3í¬source data/Figure 3C_raw_1.jpg
- Figure 3í¬source data/Figure 3C_raw_2.jpg
- Figure 3í¬source data/Figure 3C_raw_3 (merged).jpg
- Figure 3í¬source data/Figure 3C_raw_4.jpg
- Figure 3í¬source data/Figure 3C_raw_5.jpg
- Figure 3í¬source data/Figure 3C_raw_6 (merged).jpg
- Figure 3í¬source data/Figure 3D_crop.pdf
- Figure 3í¬source data/Figure 3D_raw.jpg
- Figure 3í¬source data/Figure 3E&F_crop.pdf
- Figure 3í¬source data/Figure 3E&F_raw.tif
- Figure 3í¬source data/Figure 3E&F_raw_overexposed.tif
