# Supplementary material for: Protein visualization and manipulation in Drosophila through the use of epitope tags recognized by nanobodies
Source: eLife. 2022 Jan 25;11:e74326. doi: 10.7554/eLife.74326 (PMC8853664; doi:10.7554/eLife.74326)
Supplement: Figure 3—figure supplement 1—source data 1. [file elife-74326-fig3-figsupp1-data1.zip]

Archive with 10 entries (9 files):
- Figure 3í¬figure supplement 1-source data/
- Figure 3í¬figure supplement 1-source data/._Figure 3í¬figure supplement 1-raw1.tif
- Figure 3í¬figure supplement 1-source data/._Figure 3í¬figure supplement 1-raw2.tif
- Figure 3í¬figure supplement 1-source data/._Figure 3í¬figure supplement 1-raw3.tif
- Figure 3í¬figure supplement 1-source data/._Figure 3í¬figure supplement 1.pptx
- Figure 3í¬figure supplement 1-source data/._Figure 3í¬figure supplement 1_Crop.pdf
- Figure 3í¬figure supplement 1-source data/Figure 3í¬figure supplement 1-raw1.tif
- Figure 3í¬figure supplement 1-source data/Figure 3í¬figure supplement 1-raw2.tif
- Figure 3í¬figure supplement 1-source data/Figure 3í¬figure supplement 1-raw3.tif
- Figure 3í¬figure supplement 1-source data/Figure 3í¬figure supplement 1_Crop.pdf
