# Supplementary material for: Protein visualization and manipulation in Drosophila through the use of epitope tags recognized by nanobodies
Source: eLife. 2022 Jan 25;11:e74326. doi: 10.7554/eLife.74326 (PMC8853664; doi:10.7554/eLife.74326)
Supplement: Figure 3—figure supplement 2—source data 1. [file elife-74326-fig3-figsupp2-data1.zip]

Archive with 15 entries (14 files):
- Figure 3í¬figure supplement 2B and 2C-source data/
- Figure 3í¬figure supplement 2B and 2C-source data/.DS_Store
- Figure 3í¬figure supplement 2B and 2C-source data/._.DS_Store
- Figure 3í¬figure supplement 2B and 2C-source data/._Figure 3í¬figure supplement 2-B_16s.tif
- Figure 3í¬figure supplement 2B and 2C-source data/._Figure 3í¬figure supplement 2-B_26s.tif
- Figure 3í¬figure supplement 2B and 2C-source data/._Figure 3í¬figure supplement 2-B_6s.tif
- Figure 3í¬figure supplement 2B and 2C-source data/._Figure 3í¬figure supplement 2-C_16s.tif
- Figure 3í¬figure supplement 2B and 2C-source data/._Figure 3í¬figure supplement 2-C_26s.tif
- Figure 3í¬figure supplement 2B and 2C-source data/._Figure 3í¬figure supplement 2-C_6s.tif
- Figure 3í¬figure supplement 2B and 2C-source data/Figure 3í¬figure supplement 2-B_16s.tif
- Figure 3í¬figure supplement 2B and 2C-source data/Figure 3í¬figure supplement 2-B_26s.tif
- Figure 3í¬figure supplement 2B and 2C-source data/Figure 3í¬figure supplement 2-B_6s.tif
- Figure 3í¬figure supplement 2B and 2C-source data/Figure 3í¬figure supplement 2-C_16s.tif
- Figure 3í¬figure supplement 2B and 2C-source data/Figure 3í¬figure supplement 2-C_26s.tif
- Figure 3í¬figure supplement 2B and 2C-source data/Figure 3í¬figure supplement 2-C_6s.tif
