# Supplementary material for: Protein visualization and manipulation in Drosophila through the use of epitope tags recognized by nanobodies
Source: eLife. 2022 Jan 25;11:e74326. doi: 10.7554/eLife.74326 (PMC8853664; doi:10.7554/eLife.74326)
Supplement: Figure 4—source data 1. [file elife-74326-fig4-data1.zip]

Archive with 8 entries (7 files):
- Figure 4Dí¬source data/._Figure 4D.pptx
- Figure 4Dí¬source data/._Figure 4D_Crop.pdf
- Figure 4Dí¬source data/._Figure 4D_raw_1.tif
- Figure 4Dí¬source data/._Figure 4D_raw_2.tif
- Figure 4Dí¬source data/Figure 4D_Crop.pdf
- Figure 4Dí¬source data/Figure 4D_raw_1.tif
- Figure 4Dí¬source data/Figure 4D_raw_2.tif
- Figure 4Dí¬source data/
