# Supplementary material for: Protein visualization and manipulation in Drosophila through the use of epitope tags recognized by nanobodies
Source: eLife. 2022 Jan 25;11:e74326. doi: 10.7554/eLife.74326 (PMC8853664; doi:10.7554/eLife.74326)
Supplement: Figure 5—source data 1. [file elife-74326-fig5-data1.zip]

Archive with 19 entries (18 files):
- Figure 5E and 5Fí¬source data/
- Figure 5E and 5Fí¬source data/._Figure 5E.pptx
- Figure 5E and 5Fí¬source data/._Figure 5E_Crop.pdf
- Figure 5E and 5Fí¬source data/._Figure 5E_raw_1.tif
- Figure 5E and 5Fí¬source data/._Figure 5E_raw_2.tif
- Figure 5E and 5Fí¬source data/._Figure 5E_raw_3.tif
- Figure 5E and 5Fí¬source data/._Figure 5E_raw_4.tif
- Figure 5E and 5Fí¬source data/._Figure 5F.pptx
- Figure 5E and 5Fí¬source data/._Figure 5F_Crop.pdf
- Figure 5E and 5Fí¬source data/._Figure 5F_raw_1.tif
- Figure 5E and 5Fí¬source data/._Figure 5F_raw_2.tif
- Figure 5E and 5Fí¬source data/Figure 5E_Crop.pdf
- Figure 5E and 5Fí¬source data/Figure 5E_raw_1.tif
- Figure 5E and 5Fí¬source data/Figure 5E_raw_2.tif
- Figure 5E and 5Fí¬source data/Figure 5E_raw_3.tif
- Figure 5E and 5Fí¬source data/Figure 5E_raw_4.tif
- Figure 5E and 5Fí¬source data/Figure 5F_Crop.pdf
- Figure 5E and 5Fí¬source data/Figure 5F_raw_1.tif
- Figure 5E and 5Fí¬source data/Figure 5F_raw_2.tif
