# Supplementary material for: Protein visualization and manipulation in Drosophila through the use of epitope tags recognized by nanobodies
Source: eLife. 2022 Jan 25;11:e74326. doi: 10.7554/eLife.74326 (PMC8853664; doi:10.7554/eLife.74326)
Supplement: Figure 5—figure supplement 1—source data 1. [file elife-74326-fig5-figsupp1-data1.zip]

Archive with 23 entries (22 files):
- Figure 5í¬figure supplement 1-source data/
- Figure 5í¬figure supplement 1-source data/._Figure 5í¬figure supplement 1B.pptx
- Figure 5í¬figure supplement 1-source data/._Figure 5í¬figure supplement 1B_Crop.pdf
- Figure 5í¬figure supplement 1-source data/._Figure 5í¬figure supplement 1B_raw1.tif
- Figure 5í¬figure supplement 1-source data/._Figure 5í¬figure supplement 1B_raw2.tif
- Figure 5í¬figure supplement 1-source data/._Figure 5í¬figure supplement 1C.pptx
- Figure 5í¬figure supplement 1-source data/._Figure 5í¬figure supplement 1C_Crop.pdf
- Figure 5í¬figure supplement 1-source data/._Figure 5í¬figure supplement 1C_raw3.tif
- Figure 5í¬figure supplement 1-source data/._Figure 5í¬figure supplement 1F.pptx
- Figure 5í¬figure supplement 1-source data/._Figure 5í¬figure supplement 1F_Crop.pdf
- Figure 5í¬figure supplement 1-source data/._Figure 5í¬figure supplement 1F_raw.tif
- Figure 5í¬figure supplement 1-source data/._Figure 5í¬figure supplement 1G.pdf
- Figure 5í¬figure supplement 1-source data/._Figure 5í¬figure supplement 1G.pptx
- Figure 5í¬figure supplement 1-source data/._Figure 5í¬figure supplement 1G_raw.tif
- Figure 5í¬figure supplement 1-source data/Figure 5í¬figure supplement 1B_Crop.pdf
- Figure 5í¬figure supplement 1-source data/Figure 5í¬figure supplement 1B_raw1.tif
- Figure 5í¬figure supplement 1-source data/Figure 5í¬figure supplement 1B_raw2.tif
- Figure 5í¬figure supplement 1-source data/Figure 5í¬figure supplement 1C_Crop.pdf
- Figure 5í¬figure supplement 1-source data/Figure 5í¬figure supplement 1C_raw3.tif
- Figure 5í¬figure supplement 1-source data/Figure 5í¬figure supplement 1F_Crop.pdf
- Figure 5í¬figure supplement 1-source data/Figure 5í¬figure supplement 1F_raw.tif
- Figure 5í¬figure supplement 1-source data/Figure 5í¬figure supplement 1G_Crop.pdf
- Figure 5í¬figure supplement 1-source data/Figure 5í¬figure supplement 1G_raw.tif
