# Supplementary material for: Protein visualization and manipulation in Drosophila through the use of epitope tags recognized by nanobodies
Source: eLife. 2022 Jan 25;11:e74326. doi: 10.7554/eLife.74326 (PMC8853664; doi:10.7554/eLife.74326)
Supplement: Figure 6—figure supplement 1—source data 1. [file elife-74326-fig6-figsupp1-data1.zip]

Archive with 6 entries (5 files):
- Figure 6í¬figure supplement 1 C'í¬source data/._Figure 6í¬figure supplement 1 C'_.pptx
- Figure 6í¬figure supplement 1 C'í¬source data/._Figure 6í¬figure supplement 1 C'_Crop.pdf
- Figure 6í¬figure supplement 1 C'í¬source data/._Figure 6í¬figure supplement 1 C'_raw.tif
- Figure 6í¬figure supplement 1 C'í¬source data/Figure 6í¬figure supplement 1 C'_Crop.pdf
- Figure 6í¬figure supplement 1 C'í¬source data/Figure 6í¬figure supplement 1 C'_raw.tif
- Figure 6í¬figure supplement 1 C'í¬source data/
